# Supplementary material for: Circulating Omega-3 Polyunsaturated Fatty Acids Levels in Coronary Heart Disease: Pooled Analysis of 36 Observational Studies
Source: Nutrients. 2024 May 24;16(11):1610. doi: 10.3390/nu16111610 (PMC11174367; doi:10.3390/nu16111610)
Supplement: Supplementary file 1 [file nutrients-16-01610-s001.zip]

Archive with 1 entries (1 files):
- nutrients-2990085-supplementary.pdf
